# Supplementary material for: Seven new species within western Atlantic Starksia atlantica, S. lepicoelia, and S. sluiteri (Teleostei, Labrisomidae), with comments on congruence of DNA barcodes and species
Source: Zookeys. 2011 Feb 3;(79):21–72. doi: 10.3897/zookeys.79.1045 (PMC3088046; doi:10.3897/zookeys.79.1045)
Supplement: XML Treatment for Starksia [file zookeys.79.1045-treatment3.xml]

<!DOCTYPE tp:taxon-treatment
  PUBLIC "-//TaxonX//DTD Taxonomic Treatment Publishing DTD v0 20100105//EN" "tax-treatment-NSO.dtd">
<tp:taxon-treatment xmlns:tp="http://www.plazi.org/taxpub"><tp:treatment-meta><mixed-citation publication-type="journal"><person-group><name><surname>Baldwin</surname><given-names>Carole C.</given-names></name><name><surname>Castillo</surname><given-names>Cristina I.</given-names></name><name><surname>Weigt</surname><given-names>Lee A.</given-names></name><name><surname>Benjamin C.</surname><given-names>Victor</given-names></name></person-group><article-title>Seven new species within western Atlantic <italic>Starksia atlantica</italic>, <italic>S. lepicoelia</italic>, and <italic>S. sluiteri</italic> (Teleostei, Labrisomidae), with comments on congruence of DNA barcodes and species</article-title><source>Zookeys</source><day>3</day><month>2</month><year>2011</year><volume>2011</volume><issue>79</issue><fpage>21</fpage><lpage>72</lpage><pub-id pub-id-type="doi">10.3897/zookeys.79.1045</pub-id></mixed-citation></tp:treatment-meta><tp:nomenclature><tp:taxon-name>
                        <tp:taxon-name-part taxon-name-part-type="genus">Starksia</tp:taxon-name-part>
                    </tp:taxon-name><tp:taxon-status xmlns:xlink="http://www.w3.org/1999/xlink" xlink:type="simple">sp.</tp:taxon-status><xref ref-type="fig" rid="F1">Figs 1</xref><xref ref-type="fig" rid="F4">4</xref></tp:nomenclature><tp:treatment-sec sec-type="Locality"><title>Locality:</title><p><bold>Saba Bank, Netherland Antilles</bold></p></tp:treatment-sec><tp:treatment-sec sec-type="Material Examined"><title>Material Examined.</title><p>Specimen and photograph: USNM 388032, sta. SABA-06–25, 9.0 mm female (not a DNA voucher), near Coral Garden at SE edge of Saba Bank, Netherland Antilles, 17°21.10'N, 63°15.08'W, 15–18 m, 4 Jan 2006; photograph: 15.1 mm SL female (not a DNA voucher), sta. SABA-06-01, Saba Bank just south of Poison Bank, Netherland Antilles, 17°28.47'N, 63°13.40'W, 24–27 m, 4 Jan 2006 (photographs by Jeffrey T. Williams).</p><!--PageBreak--></tp:treatment-sec><tp:treatment-sec sec-type="Remarks"><title>Remarks.</title><p>A DNA sequence from a single specimen collected at Saba Bank (Netherland Antilles) is genetically distinct from the other members of the <tp:taxon-name>Starksia atlantica</tp:taxon-name> species complex (SAB 0601019, <xref ref-type="fig" rid="F1">Fig. 1</xref>). Our material includes color photographs of 9.0- and 15.1-mm SL females and the preserved 9.0 mm specimen (USNM 388032). Presumably the 9.0 and 15.1 mm specimens are the same species as the specimen represented on the tree, but we do not have tissue samples of either for genetic analysis or a preserved voucher of SAB 0601019 for morphological analysis.</p><p>Trunk pigment in the images and preserved specimen is similar to that of <tp:taxon-name>Starksia atlantica</tp:taxon-name> from the Bahamas and <tp:taxon-name>Starksia springeri</tp:taxon-name> from Curacao (i.e., mottled vs. barred as in <tp:taxon-name>Starksia sangreyae</tp:taxon-name>), but the Saba specimens lack the horseshoe-shaped blotch of pigment on the cheek characteristic of <tp:taxon-name>Starksia atlantica</tp:taxon-name> and the distinctive dark and pale markings on the cheek of <tp:taxon-name>Starksia springeri</tp:taxon-name>. The blotches of trunk pigment in the Saba Bank specimens are neither conspicuously block-like nor clearly organized in horizontal tiers as they are in <tp:taxon-name>Starksia atlantica</tp:taxon-name>. Specimens from Saba Bank presumably represent another new species within <tp:taxon-name>Starksia atlantica</tp:taxon-name>, but additional specimens are needed for comparative purposes and description.</p></tp:treatment-sec><tp:treatment-sec><!--Section generated to contain objects referenced in tp:taxon-treatment.--><fig id="F1" position="float" orientation="portrait"><label>Figure 1.</label><caption><p>Neighbor-joining tree derived from cytochrome <italic>c</italic> oxidase I sequences showing genetically distinct lineages of western Atlantic <tp:taxon-name>Starksia</tp:taxon-name>.</p></caption><graphic xmlns:xlink="http://www.w3.org/1999/xlink" xlink:href="ZooKeys-079-021-g001.jpg" position="float" orientation="portrait" xlink:type="simple"/></fig><fig id="F4" position="float" orientation="portrait"><label>Figure 4.</label><caption><p>Comparisons among species of the <tp:taxon-name>Starksia atlantica</tp:taxon-name> complex. Left to right for each row -- <tp:taxon-name>Starksia atlantica</tp:taxon-name>: AMNH 241247; USNM 399621, BAH 8176, 15.0 mm SL; USNM 386971, 19.0 mm SL; USNM 386242, 17.0 mm SL. <tp:taxon-name>Starksia sangreyae</tp:taxon-name>: (Note: top and bottom images in first two columns represent <tp:taxon-name>Starksia sangreyae</tp:taxon-name> A and <tp:taxon-name>Starksia sangreyae</tp:taxon-name> B genetic sublineages, respectively.) Males – USNM 398936 (top), paratype, BLZ 8028, 17.0 mm SL and USNM 398937 (bottom), paratype, BLZ 8029, 17 mm SL; Females – USNM 398934 (top), paratype, BLZ 5161, 17.0 mm SL and USNM 398940 (bottom), paratype, BLZ 8353, 16.0 mm SL; preserved – USNM 276147, paratype, 15.5 mm SL; USNM 321073, paratype, 18.0 mm SL. <tp:taxon-name>Starksia springeri</tp:taxon-name>: USNM 399658, paratype, CUR 8148, 15.0 mm SL; USNM 398945, holotype, CUR 08-10, 19.0 mm SL; <tp:taxon-name>Starksia</tp:taxon-name> sp. (Saba): SABA-06-01, 15.0 mm SL (no voucher).Photographs by Carole Baldwin, Cristina Castillo, Donald Griswold, Julie Mounts, Ross Robertson, James Van Tassell, and Jeffrey Williams.</p></caption><graphic xmlns:xlink="http://www.w3.org/1999/xlink" xlink:href="ZooKeys-079-021-g004.jpg" position="float" orientation="portrait" xlink:type="simple"/></fig></tp:treatment-sec></tp:taxon-treatment>
