# Supplementary material for: Seven new species within western Atlantic Starksia atlantica, S. lepicoelia, and S. sluiteri (Teleostei, Labrisomidae), with comments on congruence of DNA barcodes and species
Source: Zookeys. 2011 Feb 3;(79):21–72. doi: 10.3897/zookeys.79.1045 (PMC3088046; doi:10.3897/zookeys.79.1045)
Supplement: XML Treatment for Starksia williamsi [file zookeys.79.1045-treatment5.xml]

<!DOCTYPE tp:taxon-treatment
  PUBLIC "-//TaxonX//DTD Taxonomic Treatment Publishing DTD v0 20100105//EN" "tax-treatment-NSO.dtd">
<tp:taxon-treatment xmlns:tp="http://www.plazi.org/taxpub"><tp:treatment-meta><mixed-citation publication-type="journal"><person-group><name><surname>Baldwin</surname><given-names>Carole C.</given-names></name><name><surname>Castillo</surname><given-names>Cristina I.</given-names></name><name><surname>Weigt</surname><given-names>Lee A.</given-names></name><name><surname>Benjamin C.</surname><given-names>Victor</given-names></name></person-group><article-title>Seven new species within western Atlantic <italic>Starksia atlantica</italic>, <italic>S. lepicoelia</italic>, and <italic>S. sluiteri</italic> (Teleostei, Labrisomidae), with comments on congruence of DNA barcodes and species</article-title><source>Zookeys</source><day>3</day><month>2</month><year>2011</year><volume>2011</volume><issue>79</issue><fpage>21</fpage><lpage>72</lpage><pub-id pub-id-type="doi">10.3897/zookeys.79.1045</pub-id></mixed-citation></tp:treatment-meta><tp:nomenclature><tp:taxon-name>
                        <tp:taxon-name-part taxon-name-part-type="genus">Starksia</tp:taxon-name-part>
                        <tp:taxon-name-part taxon-name-part-type="species">williamsi</tp:taxon-name-part>
                    <object-id xmlns:xlink="http://www.w3.org/1999/xlink" xlink:type="simple">urn:lsid:zoobank.org:act:7C75F463-D33D-4411-8222-BAA0556FDEC4</object-id>
                    </tp:taxon-name><tp:taxon-authority>Baldwin &amp; Castillo</tp:taxon-authority><tp:taxon-status xmlns:xlink="http://www.w3.org/1999/xlink" xlink:type="simple">sp. n.</tp:taxon-status><xref ref-type="fig" rid="F1">Figs 1</xref><xref ref-type="fig" rid="F8">8</xref><xref ref-type="fig" rid="F10">10</xref><xref ref-type="fig" rid="F11">11</xref><xref ref-type="table" rid="T2">Table 2</xref></tp:nomenclature><tp:treatment-sec sec-type="Type Locality"><title>Type Locality:</title><p>Saba Bank, Netherland Antilles</p></tp:treatment-sec><tp:treatment-sec sec-type="Holotype"><title>Holotype.</title><p>USNM 387675, sta. SABA-06-12, 21 mmSL, male, Saba Bank (Netherland Antilles), 19 m, 17°14'23"N, 63°26'55"W, 8 Jan 2006, Saba 2006 expedition team.</p></tp:treatment-sec><tp:treatment-sec sec-type="Paratypes (all Saba Bank, Netherland Antilles)"><title>Paratypes (all Saba Bank, Netherland Antilles).</title><p>All paratypes are non-DNA vouchers except USNM 397396. USNM 397396, sta. SABA-06-01, female, just south of Poison Bank, 17°28.47'N, 63°13.40'W, 24–27 m, 4 Jan 2006 (DNA voucher of SAB 0601010—length unknown, posterior portion of body removed for DNA tissue sample); USNM 399613, sta. SABA-06-12, 3 specimens: (1) 21.5 mm SL male, (1) 22.5 mm SL female, (1) 20.0 mm SL female, 19 m, 17°14'23"N, 63°26'55"W, 8 Jan 2006;USNM 387869, sta. SABA-06-05, 4 specimens: (1) 21.5 mm SL male, (1) 19.5 mm SL male, (1) 19.5 mm SL female, (1) 19 mm SL female, overall bank, east side, 26–28 m, 17°24'36"N, 63°11'45"W, 6 Jan 2006; USNM 388033, sta. SABA-06-25, 8 specimens: (1) 22.5 mm SL male, (1) 20.5 mm SL female (1) 20.0 mm SL female (1) 19.5 mm SL female, (1) 21.5 mm SL male, (3) juveniles 8.5 -11.5 mm SL, near Coral Garden at southeast, 15–18 m, 17°21'10"N, 63°15'08"W, 14 Jan 2006. USNM 388444, sta. SABA-06-21, 4 specimens: (1)18.5 mm SL female, (3) juveniles 7.5–9.0 mm SL, northeastern shallow flats, 20 m, 17°28'03"N, 63°14'59"W, 12 Jan 2006; USNM 387767, (3) females 19.5–20.0 mm SL, (4) juveniles 8.0–11.0 mm SL, sta. SABA-06-01, just south of Poison Bank, groove in reef with sand bottom, 24–27 m, 17°28'47"N, 63°13'40"W, 4 Jan 2006.</p></tp:treatment-sec><tp:treatment-sec sec-type="Additional Material (not DNA vouchers, all Saba Bank, Netherland Antilles)"><title>Additional Material (not DNA vouchers, all Saba Bank, Netherland Antilles).</title><p>USNM 388392, 6 specimens; USNM 388589, 3; USNM 387623, 1; USNM 387733, 4; USNM 388355, 2.</p></tp:treatment-sec><tp:treatment-sec sec-type="Diagnosis"><title>Diagnosis.</title><p>A species of <tp:taxon-name>Starksia</tp:taxon-name> distinguished by the following combination of characters: orbital cirrus present; belly scaled; trunk pale to tan (dark orange/tan to bright orange in life), without distinct bars or other markings; lips without conspicuous white spotting, distinct banding, or dark bars—usually with lightly scattered melanophores<!--PageBreak--> in preserved specimens; total dorsal elements 27; total vertebrae usually 32; dorsal spines + anal soft rays + vertebrae modally 75.</p></tp:treatment-sec><tp:treatment-sec sec-type="Description"><title>Description.</title><p>See <xref ref-type="table" rid="T2">Table 2</xref>. Dorsal spines XIX–XX, rarely XX (XIX in holotype); segmented dorsal rays 7–8, usually 8 (8); total dorsal elements (27); anal spines II; segmented anal rays 16–17, rarely 17 (16); dorsal segmented caudal-fin rays (7); ventral segmented caudal-fin rays (6); dorsal procurrent caudal-fin rays bimodal at 5–6 (6); ventral procurrent caudal-fin rays 5–6, rarely 6 (6); segmented pelvic-fin rays 2; pectoral-fin rays 11–13, usually 13 (13); vertebrae 9–10+22= 31–32, rarely 31 (10+22=32); usually one pair of infraorbital pores at 3 o’clock (one specimen with all infraorbital pores unpaired); orbital cirri present; nape cirri present; anterior nostril cirri present; belly and pectoral-fin base completely scaled.</p><fig id="F8" position="float" orientation="portrait"><label>Figure 8.</label><caption><p>Male and female color patterns of <tp:taxon-name>Starksia williamsi</tp:taxon-name>: <bold>A</bold> USNM 387869, 19.5 mm SL, male, paratype <bold>B</bold> USNM 387767, 20.2 mm SL, female, paratype. Photographs by Jeffrey Williams.</p></caption><graphic xmlns:xlink="http://www.w3.org/1999/xlink" xlink:href="ZooKeys-079-021-g008.jpg" position="float" orientation="portrait" xlink:type="simple"/></fig><p>Specimens examined ranging from 18.5 mm to 22.5 mm SL; HL 34–38% SL; male genital-papilla length between two-thirds and three-fourths length of first anal spine, papilla 1.0–1.25 mm and free from spine.</p></tp:treatment-sec><tp:treatment-sec sec-type="Pigment"><title>Pigment.</title><p>Trunk dark orange/tan to bright orange, color nearly uniform—i.e., without indistinct dark bars and pale areas; two small (less than half pupil diameter) dark spots on posterior portion of trunk, one at posterior end of dorsal fin and one at posterior base of anal fin. Both sexes with orange heads, a few small pale spots on lips and lacrimal region, and six or seven white spots around pupil, spots separated by darker areas (effectively a candy-stripe pattern). Males with prominent dark blotch on cheek and uniformly orange/tan lips; females without dark blotch on cheek and with mottling of orange and pale blotches on lips. Males with red pigment on dorsal fin largely confined to blotches at base and little red pigment on rest of fin and other median fins (but with numerous melanophores on dorsal, caudal, and anal fins); females <!--PageBreak-->with bright orange spotting on dorsal, anal, and caudal fins (but without prominent melanophores except one dark spot sometimes present in anterior portion of spinous dorsal); males with yellowish brown pectoral fin, females with orange pectoral fin; pelvic fin clear.</p></tp:treatment-sec><tp:treatment-sec sec-type="Color in preservative"><title>Color in preservative.</title><p>Males tan, usually with fairly heavy pigment on head, trunk, and dorsal-, anal-, outer caudal-, and posterior portions of pectoral-fin rays; prominent dark blotch on cheek retained in preservative; no dark spots, streaks or bars on lips. Females mostly pale, sometimes with noticeable concentrations of melanophores on cheek, jaws and gular region, but no prominent dark cheek blotch; lightly scattered melanophores usually present on branchiostegals, opercle, belly, median and pectoral fins; no conspicuous pattern of dark and pale blotches on lips, but light bar present across lips just posterior to symphysis and sometimes a few spots present just anterior to end of upper and lower jaws; posterior tips of upper and lower jaws usually pale.</p></tp:treatment-sec><tp:treatment-sec sec-type="Etymology"><title>Etymology.</title><p>Named in honor of Jeffrey T. Williams, Smithsonian’s National Museum of Natural History, in recognition of his work on blennioid fishes, including <tp:taxon-name>Starksia</tp:taxon-name>. Jeff’s field-collecting efforts at Saba Bank, Tobago, and Turks and Caicos resulted in numerous specimens utilized in this study.</p></tp:treatment-sec><tp:treatment-sec sec-type="Distribution"><title>Distribution.</title><p>Known only from Saba Bank, Netherland Antilles.</p></tp:treatment-sec><tp:treatment-sec><!--Section generated to contain objects referenced in tp:taxon-treatment.--><fig id="F1" position="float" orientation="portrait"><label>Figure 1.</label><caption><p>Neighbor-joining tree derived from cytochrome <italic>c</italic> oxidase I sequences showing genetically distinct lineages of western Atlantic <tp:taxon-name>Starksia</tp:taxon-name>.</p></caption><graphic xmlns:xlink="http://www.w3.org/1999/xlink" xlink:href="ZooKeys-079-021-g001.jpg" position="float" orientation="portrait" xlink:type="simple"/></fig><fig id="F10" position="float" orientation="portrait"><label>Figure 10.</label><caption><p>Comparisons among species of the <tp:taxon-name>Starksia lepicoelia</tp:taxon-name> complex. Left to right: <tp:taxon-name>Starksia lepicoelia</tp:taxon-name> (BAH): USNM 399928, BAH 10050, 25.0 mm SL; USNM 399617, BAH 8079, 19.0 mm SL; USNM 399921, BAH 9103, 26.0 mm SL; USNM 386972, 14.0 mm SL; <tp:taxon-name>Starksia lepicoelia</tp:taxon-name> (TCI): USNM 399638, TCI 9291, 23.5 mm SL; USNM 399641, TCI 9294, 25.5 mm SL; USNM 399642, 23.0 mm SL; USNM 399641, TCI 9294, 25.5 mm SL; <tp:taxon-name>Starksia weigti</tp:taxon-name>: BLZ 6120, 24.0 mm SL (no voucher); USNM 399650, BLZ 5193, 24.0 mm SL; USNM 399648, BLZ 5010, holotype, 20.5 mm SL; USNM 274922, paratype, 20.0 m SL; <tp:taxon-name>Starksia williamsi</tp:taxon-name>: USNM 387767, 19.8 mm SL; USNM 387767, 20.2 mm SL; USNM 387675, holotype, 21.0 mm SL; USNM 387869, paratype, 19.5 mm SL; <tp:taxon-name>Starksia robertsoni</tp:taxon-name>: AMNH 249642, paratype, 21.5 mm SL; USNM 399909, PAN 1419, paratype, 21.0 mm SL; AMNH 249667, holotype, 22.0 mm SL. Photographs by Carole Baldwin, Cristina Castillo, Donald Griswold, Ross Robertson, James Van Tassell, and Jeffrey Williams.</p></caption><graphic xmlns:xlink="http://www.w3.org/1999/xlink" xlink:href="ZooKeys-079-021-g010.jpg" position="float" orientation="portrait" xlink:type="simple"/></fig><fig id="F11" position="float" orientation="portrait"><label>Figure 11.</label><caption><p><bold>A</bold> Comparisons of head pigment of preserved males and females among species of the <tp:taxon-name>Starksia lepicoelia</tp:taxon-name> complex. <tp:taxon-name>Starksia lepicoelia</tp:taxon-name>: <bold>A</bold> USNM 399921, BAH 9103, 26.0 mm SL, male <bold>B</bold> USNM 399617, BAH 8079, 19.0 mm SL, female; <tp:taxon-name>Starksia weigti</tp:taxon-name>: <bold>C</bold> USNM 399648, BLZ 5010, holotype, 20.5 mm SL, male <bold>D</bold> USNM 399651, BLZ 8024, paratype, 19.0 mm SL, female; <tp:taxon-name>Starksia williamsi</tp:taxon-name>: <bold>E</bold> USNM 387675, holotype, 21.0 mm SL, male <bold>F</bold> USNM 387869, paratype, 19.5 mm SL, female; <tp:taxon-name>Starksia robertsoni</tp:taxon-name>: <bold>G</bold> USNM 399913, paratype, 18.0 mm SL, male <bold>H</bold> AMNH 249667, holotype, 22.0 mm SL, female. Photographs by Carole Baldwin, Cristina Castillo, and Donald Griswold.</p></caption><graphic xmlns:xlink="http://www.w3.org/1999/xlink" xlink:href="ZooKeys-079-021-g011.jpg" position="float" orientation="portrait" xlink:type="simple"/></fig><table-wrap id="T2" position="float" orientation="portrait"><label>Table 2.</label><caption><p>Frequency distributions of counts among species of the <tp:taxon-name>Starksia lepicoelia</tp:taxon-name> complex1.</p></caption><table><tbody><tr><td rowspan="1" colspan="1"/><td rowspan="1" colspan="2"><italic>Dorsal Spines</italic></td><td rowspan="1" colspan="3"><italic>Dorsal Soft Rays</italic></td><td rowspan="1" colspan="4"><italic>Total Dorsal</italic></td><td rowspan="1" colspan="4"><italic>Anal Soft Rays</italic></td><td rowspan="1" colspan="1"/></tr><tr><td rowspan="1" colspan="1"/><td rowspan="1" colspan="1">XIX</td><td rowspan="1" colspan="1">XX</td><td rowspan="1" colspan="1">7</td><td rowspan="1" colspan="1">8</td><td rowspan="1" colspan="1">9</td><td rowspan="1" colspan="1">26</td><td rowspan="1" colspan="1">27</td><td rowspan="1" colspan="1">28</td><td rowspan="1" colspan="1">29</td><td rowspan="1" colspan="1">15</td><td rowspan="1" colspan="1">16</td><td rowspan="1" colspan="1">17</td><td rowspan="1" colspan="1">18</td><td rowspan="1" colspan="1"/></tr><tr><td rowspan="1" colspan="1"><tp:taxon-name>Starksia weigti</tp:taxon-name></td><td rowspan="1" colspan="1">5</td><td rowspan="1" colspan="1">11*</td><td rowspan="1" colspan="1">5*</td><td rowspan="1" colspan="1">11</td><td rowspan="1" colspan="1">-</td><td rowspan="1" colspan="1">-</td><td rowspan="1" colspan="1">10*</td><td rowspan="1" colspan="1">6</td><td rowspan="1" colspan="1">-</td><td rowspan="1" colspan="1">-</td><td rowspan="1" colspan="1">6*</td><td rowspan="1" colspan="1">10</td><td rowspan="1" colspan="1">-</td><td rowspan="1" colspan="1"/></tr><tr><td rowspan="1" colspan="1"><tp:taxon-name>Starksia lepicoelia</tp:taxon-name></td><td rowspan="1" colspan="1">2</td><td rowspan="1" colspan="1">18*</td><td rowspan="1" colspan="1">1</td><td rowspan="1" colspan="1">18*</td><td rowspan="1" colspan="1">1</td><td rowspan="1" colspan="1">-</td><td rowspan="1" colspan="1">3</td><td rowspan="1" colspan="1">16*</td><td rowspan="1" colspan="1">1</td><td rowspan="1" colspan="1">-</td><td rowspan="1" colspan="1">1</td><td rowspan="1" colspan="1">18</td><td rowspan="1" colspan="1">1*</td><td rowspan="1" colspan="1"/></tr><tr><td rowspan="1" colspan="1"><tp:taxon-name>Starksia williamsi</tp:taxon-name></td><td rowspan="1" colspan="1">10*</td><td rowspan="1" colspan="1">3</td><td rowspan="1" colspan="1">3</td><td rowspan="1" colspan="1">10*</td><td rowspan="1" colspan="1">-</td><td rowspan="1" colspan="1">-</td><td rowspan="1" colspan="1">13*</td><td rowspan="1" colspan="1">-</td><td rowspan="1" colspan="1">-</td><td rowspan="1" colspan="1">-</td><td rowspan="1" colspan="1">11*</td><td rowspan="1" colspan="1">2</td><td rowspan="1" colspan="1">-</td><td rowspan="1" colspan="1"/></tr><tr><td rowspan="1" colspan="1"><tp:taxon-name>Starksia robertsoni</tp:taxon-name></td><td rowspan="1" colspan="1">1</td><td rowspan="1" colspan="1">7*</td><td rowspan="1" colspan="1">8* -</td><td rowspan="1" colspan="1">-</td><td rowspan="1" colspan="1">1</td><td rowspan="1" colspan="1">7*</td><td rowspan="1" colspan="1">-</td><td rowspan="1" colspan="1">-</td><td rowspan="1" colspan="1">1</td><td rowspan="1" colspan="1">6*</td><td rowspan="1" colspan="1">1</td><td rowspan="1" colspan="1">-</td><td rowspan="1" colspan="1"/><td rowspan="1" colspan="1"/></tr><tr><td rowspan="1" colspan="1"/><td rowspan="1" colspan="4"><italic>Pectoral Rays</italic></td><td rowspan="1" colspan="2"><italic>Dorsal Procurrent Caudal Rays</italic></td><td rowspan="1" colspan="4"><italic>Ventral Procurrent Caudal Rays</italic></td><td rowspan="1" colspan="4"><italic>Vertebrae</italic></td></tr><tr><td rowspan="1" colspan="1"/><td rowspan="1" colspan="1">11</td><td rowspan="1" colspan="1">12</td><td rowspan="1" colspan="1">13</td><td rowspan="1" colspan="1">14</td><td rowspan="1" colspan="1">5</td><td rowspan="1" colspan="1">6</td><td rowspan="1" colspan="1">3</td><td rowspan="1" colspan="1">4</td><td rowspan="1" colspan="1">5</td><td rowspan="1" colspan="1">6</td><td rowspan="1" colspan="1">31</td><td rowspan="1" colspan="1">32</td><td rowspan="1" colspan="1">33</td><td rowspan="1" colspan="1">34</td></tr><tr><td rowspan="1" colspan="1"><tp:taxon-name>Starksia weigti</tp:taxon-name></td><td rowspan="1" colspan="1">-</td><td rowspan="1" colspan="1">3</td><td rowspan="1" colspan="1">18*</td><td rowspan="1" colspan="1">-</td><td rowspan="1" colspan="1">12</td><td rowspan="1" colspan="1">2*</td><td rowspan="1" colspan="1">-</td><td rowspan="1" colspan="1">1</td><td rowspan="1" colspan="1">13*</td><td rowspan="1" colspan="1">-</td><td rowspan="1" colspan="1">1</td><td rowspan="1" colspan="1">12*</td><td rowspan="1" colspan="1">3</td><td rowspan="1" colspan="1">-</td></tr><tr><td rowspan="1" colspan="1"><tp:taxon-name>Starksia lepicoelia</tp:taxon-name></td><td rowspan="1" colspan="1">-</td><td rowspan="1" colspan="1">-</td><td rowspan="1" colspan="1">18*</td><td rowspan="1" colspan="1">1</td><td rowspan="1" colspan="1">9</td><td rowspan="1" colspan="1">8</td><td rowspan="1" colspan="1">-</td><td rowspan="1" colspan="1">-</td><td rowspan="1" colspan="1">14</td><td rowspan="1" colspan="1">2</td><td rowspan="1" colspan="1">-</td><td rowspan="1" colspan="1">2</td><td rowspan="1" colspan="1">15</td><td rowspan="1" colspan="1">1</td></tr><tr><td rowspan="1" colspan="1"><tp:taxon-name>Starksia williamsi</tp:taxon-name></td><td rowspan="1" colspan="1">2</td><td rowspan="1" colspan="1">1</td><td rowspan="1" colspan="1">10*</td><td rowspan="1" colspan="1">-</td><td rowspan="1" colspan="1">7</td><td rowspan="1" colspan="1">7*</td><td rowspan="1" colspan="1">-</td><td rowspan="1" colspan="1">-</td><td rowspan="1" colspan="1">13</td><td rowspan="1" colspan="1">1*</td><td rowspan="1" colspan="1">1</td><td rowspan="1" colspan="1">12*</td><td rowspan="1" colspan="1">-</td><td rowspan="1" colspan="1">-</td></tr><tr><td rowspan="1" colspan="1"><tp:taxon-name>Starksia robertsoni</tp:taxon-name></td><td rowspan="1" colspan="1">-</td><td rowspan="1" colspan="1">-</td><td rowspan="1" colspan="1">6*</td><td rowspan="1" colspan="1">1</td><td rowspan="1" colspan="1">4*</td><td rowspan="1" colspan="1">3</td><td rowspan="1" colspan="1">1*</td><td rowspan="1" colspan="1">-</td><td rowspan="1" colspan="1">4</td><td rowspan="1" colspan="1">2</td><td rowspan="1" colspan="1">2*</td><td rowspan="1" colspan="1">6</td><td rowspan="1" colspan="1">-</td><td rowspan="1" colspan="1">-</td></tr><tr><td rowspan="1" colspan="1"/><td rowspan="1" colspan="7"><italic>Total Dorsal Elements + Anal Soft Rays + Vertebrae</italic></td><td rowspan="1" colspan="1"/><td rowspan="1" colspan="1"/><td rowspan="1" colspan="1"/><td rowspan="1" colspan="1"/><td rowspan="1" colspan="1"/><td rowspan="1" colspan="1"/><td rowspan="1" colspan="1"/></tr><tr><td rowspan="1" colspan="1"/><td rowspan="1" colspan="1">73</td><td rowspan="1" colspan="1">74</td><td rowspan="1" colspan="1">75</td><td rowspan="1" colspan="1">76</td><td rowspan="1" colspan="1">77</td><td rowspan="1" colspan="1">78</td><td rowspan="1" colspan="1">79</td><td rowspan="1" colspan="1"/><td rowspan="1" colspan="1"/><td rowspan="1" colspan="1"/><td rowspan="1" colspan="1"/><td rowspan="1" colspan="1"/><td rowspan="1" colspan="1"/><td rowspan="1" colspan="1"/></tr><tr><td rowspan="1" colspan="1"><tp:taxon-name>Starksia weigti</tp:taxon-name></td><td rowspan="1" colspan="1">-</td><td rowspan="1" colspan="1">1</td><td rowspan="1" colspan="1">5*</td><td rowspan="1" colspan="1">2</td><td rowspan="1" colspan="1">3</td><td rowspan="1" colspan="1">3</td><td rowspan="1" colspan="1">-</td><td rowspan="1" colspan="1"/><td rowspan="1" colspan="1"/><td rowspan="1" colspan="1"/><td rowspan="1" colspan="1"/><td rowspan="1" colspan="1"/><td rowspan="1" colspan="1"/><td rowspan="1" colspan="1"/></tr><tr><td rowspan="1" colspan="1"><tp:taxon-name>Starksia lepicoelia</tp:taxon-name></td><td rowspan="1" colspan="1">-</td><td rowspan="1" colspan="1">-</td><td rowspan="1" colspan="1">-</td><td rowspan="1" colspan="1">2</td><td rowspan="1" colspan="1">1</td><td rowspan="1" colspan="1">11</td><td rowspan="1" colspan="1">2</td><td rowspan="1" colspan="1"/><td rowspan="1" colspan="1"/><td rowspan="1" colspan="1"/><td rowspan="1" colspan="1"/><td rowspan="1" colspan="1"/><td rowspan="1" colspan="1"/><td rowspan="1" colspan="1"/></tr><tr><td rowspan="1" colspan="1"><tp:taxon-name>Starksia williamsi</tp:taxon-name></td><td rowspan="1" colspan="1">-</td><td rowspan="1" colspan="1">1</td><td rowspan="1" colspan="1">10*</td><td rowspan="1" colspan="1">2</td><td rowspan="1" colspan="1">-</td><td rowspan="1" colspan="1">-</td><td rowspan="1" colspan="1">-</td><td rowspan="1" colspan="1"/><td rowspan="1" colspan="1"/><td rowspan="1" colspan="1"/><td rowspan="1" colspan="1"/><td rowspan="1" colspan="1"/><td rowspan="1" colspan="1"/><td rowspan="1" colspan="1"/></tr><tr><td rowspan="1" colspan="1"><tp:taxon-name>Starksia robertsoni</tp:taxon-name></td><td rowspan="1" colspan="1">1</td><td rowspan="1" colspan="1">2*</td><td rowspan="1" colspan="1">4</td><td rowspan="1" colspan="1">1</td><td rowspan="1" colspan="1">-</td><td rowspan="1" colspan="1">-</td><td rowspan="1" colspan="1">-</td><td rowspan="1" colspan="1"/><td rowspan="1" colspan="1"/><td rowspan="1" colspan="1"/><td rowspan="1" colspan="1"/><td rowspan="1" colspan="1"/><td rowspan="1" colspan="1"/><td rowspan="1" colspan="1"/></tr></tbody></table><table-wrap-foot><fn><p>* Indicates count of holotype</p></fn><fn><p>1 <xref ref-type="bibr" rid="B4">Böhlke and Springer (1961)</xref> did not provide counts of procurrent caudal rays or vertebrae for the holotype of <tp:taxon-name>Starksia lepicoelia</tp:taxon-name></p></fn></table-wrap-foot></table-wrap></tp:treatment-sec><ref-list><ref id="B4"><mixed-citation xmlns:xlink="http://www.w3.org/1999/xlink" xlink:type="simple"><person-group><name name-style="western"><surname>Böhlke</surname><given-names>JE</given-names></name><name name-style="western"><surname>Springer</surname><given-names>VG</given-names></name></person-group> (<year>1961</year>)<article-title> A Review of the Atlantic Species of the Clinid Fish Genus Starksia.</article-title><source>Proceedings of the Academy of Natural Sciences of Philadelphia</source><volume>113</volume>:<fpage>29</fpage>-<lpage>30</lpage>.</mixed-citation></ref></ref-list></tp:taxon-treatment>
