# Supplementary material for: Seven new species within western Atlantic Starksia atlantica, S. lepicoelia, and S. sluiteri (Teleostei, Labrisomidae), with comments on congruence of DNA barcodes and species
Source: Zookeys. 2011 Feb 3;(79):21–72. doi: 10.3897/zookeys.79.1045 (PMC3088046; doi:10.3897/zookeys.79.1045)
Supplement: XML Treatment for Starksia robertsoni [file zookeys.79.1045-treatment6.xml]

<!DOCTYPE tp:taxon-treatment
  PUBLIC "-//TaxonX//DTD Taxonomic Treatment Publishing DTD v0 20100105//EN" "tax-treatment-NSO.dtd">
<tp:taxon-treatment xmlns:tp="http://www.plazi.org/taxpub"><tp:treatment-meta><mixed-citation publication-type="journal"><person-group><name><surname>Baldwin</surname><given-names>Carole C.</given-names></name><name><surname>Castillo</surname><given-names>Cristina I.</given-names></name><name><surname>Weigt</surname><given-names>Lee A.</given-names></name><name><surname>Benjamin C.</surname><given-names>Victor</given-names></name></person-group><article-title>Seven new species within western Atlantic <italic>Starksia atlantica</italic>, <italic>S. lepicoelia</italic>, and <italic>S. sluiteri</italic> (Teleostei, Labrisomidae), with comments on congruence of DNA barcodes and species</article-title><source>Zookeys</source><day>3</day><month>2</month><year>2011</year><volume>2011</volume><issue>79</issue><fpage>21</fpage><lpage>72</lpage><pub-id pub-id-type="doi">10.3897/zookeys.79.1045</pub-id></mixed-citation></tp:treatment-meta><tp:nomenclature><tp:taxon-name>
                        <tp:taxon-name-part taxon-name-part-type="genus">Starksia</tp:taxon-name-part>
                        <tp:taxon-name-part taxon-name-part-type="species">robertsoni</tp:taxon-name-part>
                    <object-id xmlns:xlink="http://www.w3.org/1999/xlink" xlink:type="simple">urn:lsid:zoobank.org:act:2C91C572-A7FA-4BE3-BC50-C735089B018C</object-id>
                    </tp:taxon-name><tp:taxon-authority>Baldwin, Victor &amp; Castillo</tp:taxon-authority><tp:taxon-status xmlns:xlink="http://www.w3.org/1999/xlink" xlink:type="simple">sp. n.</tp:taxon-status><xref ref-type="fig" rid="F1">Figs 1</xref><xref ref-type="fig" rid="F9">9</xref><xref ref-type="fig" rid="F10"/><xref ref-type="fig" rid="F11">11</xref><xref ref-type="table" rid="T2">Table 2</xref></tp:nomenclature><tp:treatment-sec sec-type="Type Locality"><title>Type Locality:</title><p>Panama, Central America</p></tp:treatment-sec><tp:treatment-sec sec-type="Holotype"><title>Holotype.</title><p>AMNH 249667, 22.0 mm female, sta. JVT-07-725, Islas de Las Dos Hermanas, Portobelo, Panama, 9°35'45"N, 79°40'05"W, 2 June 2007, J. Van Tassell, D. R. Robertson, L. Tornabene, B. Victor, E. Pena (not a DNA voucher).</p></tp:treatment-sec><tp:treatment-sec sec-type="Paratypes (all from Panama)"><title>Paratypes (all from Panama).</title><p>USNM 399909, 21.0 mm SL male, PAN 1419, Islas de Las Dos Hermanas, Portobelo, 9.59577N, 79.66801W, 2 Jun 2007 ; USNM 399910, 22.0 mm SL female (not a DNA voucher), same collection information as above; USNM 399911, 20.0 mm SL male (PAN 1418), USNM 399912, 16.0 mm SL immature (PAN 014), Salmedina Reef, Portobelo, 9.56289N, 79.69557W, 31 May 2007; USNM 399913, 18.0 mm SL male (not a DNA voucher), same collection information as above; AMNH 249640, 18.0 mm SL female, sta. JVT-07-710, Salmedina Reef, Portobelo, 9°33'54"N, 79°41'54"W, 30 May 2007 (not a DNA voucher); AMNH 249642, 21.5 mm SL female, sta. JVT-07-714, Salmedina Reef, Portobelo, 9°33'46"N, 79°41'44"W, 31 May 2007.</p></tp:treatment-sec><tp:treatment-sec sec-type="Diagnosis"><title>Diagnosis.</title><p>A species of <tp:taxon-name>Starksia</tp:taxon-name> distinguished by the following combination of characters: orbital cirrus present; belly scaled; trunk pale to dark tan (dark orange/tan to bright orange in life), without distinct bars or other markings; lips without conspicuous white spotting in life; ventral surface of lower jaw of males with one to three<!--PageBreak--> dark blotches or bars in preserved specimens, lips without distinct banding or dark bars; dorsal-fin elements usually XX,7 – 27 total; vertebrae usually 10+22=32; dorsal spines + anal soft rays + vertebrae modally 75.</p></tp:treatment-sec><tp:treatment-sec sec-type="Description"><title>Description.</title><p>See <xref ref-type="table" rid="T2">Table 2</xref>. Dorsal spines XIX–XX, usually XX (XX in holotype); segmented dorsal rays 7; total dorsal elements 26–27, usually 27 (27); anal spines II; segmented anal rays 15–17, usually 16 (16); dorsal segmented caudal-fin rays 7; ventral segmented caudal-fin rays 6; dorsal procurrent caudal-fin rays 5–6 (5); ventral procurrent caudal-fin rays 3–6 (3); segmented pelvic-fin rays 2; pectoral-fin rays 13–14, usually 13 (13); vertebrae 10+21–22=31 or 32, usually 10+22=32 (10+21=31); infraorbital series with one pair of pores at 3 o’clock; orbital, nape, and anterior-nostril cirri present; belly and pectoral-fin base completely scaled.</p><fig id="F9" position="float" orientation="portrait"><label>Figure 9.</label><caption><p>Color and preserved pigment patterns in <tp:taxon-name>Starksia robertsoni</tp:taxon-name>: <bold>A</bold> AMNH 249667, 22.0 mm SL, female, holotype (photograph by James Van Tassell and Ross Robertson) <bold>B</bold> USNM 399911, PAN 1418, 20.0 mm SL, male, paratype (photograph by Carole Baldwin).</p></caption><graphic xmlns:xlink="http://www.w3.org/1999/xlink" xlink:href="ZooKeys-079-021-g009.jpg" position="float" orientation="portrait" xlink:type="simple"/></fig><p>Specimens examined ranging from 16.0–22.0 mm SL; HL 32–36% SL (32); male genital-papilla length between one-half and three-fourths length of first anal spine, papilla 0.6–1.9 mm and free from spine.</p></tp:treatment-sec><tp:treatment-sec sec-type="Pigment"><title>Pigment.</title><p>Color in life known only for two females. Trunk dark orange/tan to bright orange, color nearly uniform or with indistinct dark bars and pale areas; two small (less than half pupil diameter), inconspicuous dark spots on posterior portion of trunk, one at posterior end of dorsal fin and one at posterior base of anal fin. Head orange, mottled with white patches; a few small, pale spots present on lips and lacrimal region; eye with six or seven white spots around pupil, spots separated by darker areas (effectively a candy-stripe pattern). Bright orange spotting on dorsal, anal, and caudal fins, and some orange pigment on pectoral fin; pelvic fin clear.</p><!--PageBreak--></tp:treatment-sec><tp:treatment-sec sec-type="Color in preservative"><title>Color in preservative.</title><p>Trunk ranging from pale to dusky, belly with fairly heavy pigment in males and some females even if trunk pale. Males usually with prominent dark blotch on cheek (largest male, USNM 399909, PAN1419, with dark spots on cheek but no conspicuous blotch), females without dark cheek blotch. Underside of lower jaw with one to three dark spots or bars in males, middle one (situated roughly beneath a vertical through pupil) darkest and sometimes the only one noticeable; anterior marking, if present, sometimes extending onto lower lip as a few dark dots; no dark spots, streaks, or bars on lips in either sex, but portions of lips uniformly covered with melanophores in males and with at least a few spots in females; females usually with patch or bar of pigment (small and faint in some specimens) extending from lacrimal region across both lips. In males, branchiostegals dusky, upper part of cheek, opercle, and top of head pale to dusky; in females, head mostly pale, with isolated patches of spots on cheek, opercle, top of head, and branchiostegals. Dorsal, anal, caudal, and pectoral fins dusky in males, mostly pale in females with a few scattered spots on some fins.</p></tp:treatment-sec><tp:treatment-sec sec-type="Etymology"><title>Etymology.</title><p>Named in recognition of the contributions by D. Ross Robertson of the Smithsonian Tropical Research Institute to the understanding of the diversity of shorefishes of the New World and his generous facilitation of collecting in Panama.</p></tp:treatment-sec><tp:treatment-sec sec-type="Distribution"><title>Distribution.</title><p>Known only from Panama (Atlantic)</p></tp:treatment-sec><tp:treatment-sec><!--Section generated to contain objects referenced in tp:taxon-treatment.--><fig id="F1" position="float" orientation="portrait"><label>Figure 1.</label><caption><p>Neighbor-joining tree derived from cytochrome <italic>c</italic> oxidase I sequences showing genetically distinct lineages of western Atlantic <tp:taxon-name>Starksia</tp:taxon-name>.</p></caption><graphic xmlns:xlink="http://www.w3.org/1999/xlink" xlink:href="ZooKeys-079-021-g001.jpg" position="float" orientation="portrait" xlink:type="simple"/></fig><fig id="F10" position="float" orientation="portrait"><label>Figure 10.</label><caption><p>Comparisons among species of the <tp:taxon-name>Starksia lepicoelia</tp:taxon-name> complex. Left to right: <tp:taxon-name>Starksia lepicoelia</tp:taxon-name> (BAH): USNM 399928, BAH 10050, 25.0 mm SL; USNM 399617, BAH 8079, 19.0 mm SL; USNM 399921, BAH 9103, 26.0 mm SL; USNM 386972, 14.0 mm SL; <tp:taxon-name>Starksia lepicoelia</tp:taxon-name> (TCI): USNM 399638, TCI 9291, 23.5 mm SL; USNM 399641, TCI 9294, 25.5 mm SL; USNM 399642, 23.0 mm SL; USNM 399641, TCI 9294, 25.5 mm SL; <tp:taxon-name>Starksia weigti</tp:taxon-name>: BLZ 6120, 24.0 mm SL (no voucher); USNM 399650, BLZ 5193, 24.0 mm SL; USNM 399648, BLZ 5010, holotype, 20.5 mm SL; USNM 274922, paratype, 20.0 m SL; <tp:taxon-name>Starksia williamsi</tp:taxon-name>: USNM 387767, 19.8 mm SL; USNM 387767, 20.2 mm SL; USNM 387675, holotype, 21.0 mm SL; USNM 387869, paratype, 19.5 mm SL; <tp:taxon-name>Starksia robertsoni</tp:taxon-name>: AMNH 249642, paratype, 21.5 mm SL; USNM 399909, PAN 1419, paratype, 21.0 mm SL; AMNH 249667, holotype, 22.0 mm SL. Photographs by Carole Baldwin, Cristina Castillo, Donald Griswold, Ross Robertson, James Van Tassell, and Jeffrey Williams.</p></caption><graphic xmlns:xlink="http://www.w3.org/1999/xlink" xlink:href="ZooKeys-079-021-g010.jpg" position="float" orientation="portrait" xlink:type="simple"/></fig><fig id="F11" position="float" orientation="portrait"><label>Figure 11.</label><caption><p><bold>A</bold> Comparisons of head pigment of preserved males and females among species of the <tp:taxon-name>Starksia lepicoelia</tp:taxon-name> complex. <tp:taxon-name>Starksia lepicoelia</tp:taxon-name>: <bold>A</bold> USNM 399921, BAH 9103, 26.0 mm SL, male <bold>B</bold> USNM 399617, BAH 8079, 19.0 mm SL, female; <tp:taxon-name>Starksia weigti</tp:taxon-name>: <bold>C</bold> USNM 399648, BLZ 5010, holotype, 20.5 mm SL, male <bold>D</bold> USNM 399651, BLZ 8024, paratype, 19.0 mm SL, female; <tp:taxon-name>Starksia williamsi</tp:taxon-name>: <bold>E</bold> USNM 387675, holotype, 21.0 mm SL, male <bold>F</bold> USNM 387869, paratype, 19.5 mm SL, female; <tp:taxon-name>Starksia robertsoni</tp:taxon-name>: <bold>G</bold> USNM 399913, paratype, 18.0 mm SL, male <bold>H</bold> AMNH 249667, holotype, 22.0 mm SL, female. Photographs by Carole Baldwin, Cristina Castillo, and Donald Griswold.</p></caption><graphic xmlns:xlink="http://www.w3.org/1999/xlink" xlink:href="ZooKeys-079-021-g011.jpg" position="float" orientation="portrait" xlink:type="simple"/></fig><table-wrap id="T2" position="float" orientation="portrait"><label>Table 2.</label><caption><p>Frequency distributions of counts among species of the <tp:taxon-name>Starksia lepicoelia</tp:taxon-name> complex1.</p></caption><table><tbody><tr><td rowspan="1" colspan="1"/><td rowspan="1" colspan="2"><italic>Dorsal Spines</italic></td><td rowspan="1" colspan="3"><italic>Dorsal Soft Rays</italic></td><td rowspan="1" colspan="4"><italic>Total Dorsal</italic></td><td rowspan="1" colspan="4"><italic>Anal Soft Rays</italic></td><td rowspan="1" colspan="1"/></tr><tr><td rowspan="1" colspan="1"/><td rowspan="1" colspan="1">XIX</td><td rowspan="1" colspan="1">XX</td><td rowspan="1" colspan="1">7</td><td rowspan="1" colspan="1">8</td><td rowspan="1" colspan="1">9</td><td rowspan="1" colspan="1">26</td><td rowspan="1" colspan="1">27</td><td rowspan="1" colspan="1">28</td><td rowspan="1" colspan="1">29</td><td rowspan="1" colspan="1">15</td><td rowspan="1" colspan="1">16</td><td rowspan="1" colspan="1">17</td><td rowspan="1" colspan="1">18</td><td rowspan="1" colspan="1"/></tr><tr><td rowspan="1" colspan="1"><tp:taxon-name>Starksia weigti</tp:taxon-name></td><td rowspan="1" colspan="1">5</td><td rowspan="1" colspan="1">11*</td><td rowspan="1" colspan="1">5*</td><td rowspan="1" colspan="1">11</td><td rowspan="1" colspan="1">-</td><td rowspan="1" colspan="1">-</td><td rowspan="1" colspan="1">10*</td><td rowspan="1" colspan="1">6</td><td rowspan="1" colspan="1">-</td><td rowspan="1" colspan="1">-</td><td rowspan="1" colspan="1">6*</td><td rowspan="1" colspan="1">10</td><td rowspan="1" colspan="1">-</td><td rowspan="1" colspan="1"/></tr><tr><td rowspan="1" colspan="1"><tp:taxon-name>Starksia lepicoelia</tp:taxon-name></td><td rowspan="1" colspan="1">2</td><td rowspan="1" colspan="1">18*</td><td rowspan="1" colspan="1">1</td><td rowspan="1" colspan="1">18*</td><td rowspan="1" colspan="1">1</td><td rowspan="1" colspan="1">-</td><td rowspan="1" colspan="1">3</td><td rowspan="1" colspan="1">16*</td><td rowspan="1" colspan="1">1</td><td rowspan="1" colspan="1">-</td><td rowspan="1" colspan="1">1</td><td rowspan="1" colspan="1">18</td><td rowspan="1" colspan="1">1*</td><td rowspan="1" colspan="1"/></tr><tr><td rowspan="1" colspan="1"><tp:taxon-name>Starksia williamsi</tp:taxon-name></td><td rowspan="1" colspan="1">10*</td><td rowspan="1" colspan="1">3</td><td rowspan="1" colspan="1">3</td><td rowspan="1" colspan="1">10*</td><td rowspan="1" colspan="1">-</td><td rowspan="1" colspan="1">-</td><td rowspan="1" colspan="1">13*</td><td rowspan="1" colspan="1">-</td><td rowspan="1" colspan="1">-</td><td rowspan="1" colspan="1">-</td><td rowspan="1" colspan="1">11*</td><td rowspan="1" colspan="1">2</td><td rowspan="1" colspan="1">-</td><td rowspan="1" colspan="1"/></tr><tr><td rowspan="1" colspan="1"><tp:taxon-name>Starksia robertsoni</tp:taxon-name></td><td rowspan="1" colspan="1">1</td><td rowspan="1" colspan="1">7*</td><td rowspan="1" colspan="1">8* -</td><td rowspan="1" colspan="1">-</td><td rowspan="1" colspan="1">1</td><td rowspan="1" colspan="1">7*</td><td rowspan="1" colspan="1">-</td><td rowspan="1" colspan="1">-</td><td rowspan="1" colspan="1">1</td><td rowspan="1" colspan="1">6*</td><td rowspan="1" colspan="1">1</td><td rowspan="1" colspan="1">-</td><td rowspan="1" colspan="1"/><td rowspan="1" colspan="1"/></tr><tr><td rowspan="1" colspan="1"/><td rowspan="1" colspan="4"><italic>Pectoral Rays</italic></td><td rowspan="1" colspan="2"><italic>Dorsal Procurrent Caudal Rays</italic></td><td rowspan="1" colspan="4"><italic>Ventral Procurrent Caudal Rays</italic></td><td rowspan="1" colspan="4"><italic>Vertebrae</italic></td></tr><tr><td rowspan="1" colspan="1"/><td rowspan="1" colspan="1">11</td><td rowspan="1" colspan="1">12</td><td rowspan="1" colspan="1">13</td><td rowspan="1" colspan="1">14</td><td rowspan="1" colspan="1">5</td><td rowspan="1" colspan="1">6</td><td rowspan="1" colspan="1">3</td><td rowspan="1" colspan="1">4</td><td rowspan="1" colspan="1">5</td><td rowspan="1" colspan="1">6</td><td rowspan="1" colspan="1">31</td><td rowspan="1" colspan="1">32</td><td rowspan="1" colspan="1">33</td><td rowspan="1" colspan="1">34</td></tr><tr><td rowspan="1" colspan="1"><tp:taxon-name>Starksia weigti</tp:taxon-name></td><td rowspan="1" colspan="1">-</td><td rowspan="1" colspan="1">3</td><td rowspan="1" colspan="1">18*</td><td rowspan="1" colspan="1">-</td><td rowspan="1" colspan="1">12</td><td rowspan="1" colspan="1">2*</td><td rowspan="1" colspan="1">-</td><td rowspan="1" colspan="1">1</td><td rowspan="1" colspan="1">13*</td><td rowspan="1" colspan="1">-</td><td rowspan="1" colspan="1">1</td><td rowspan="1" colspan="1">12*</td><td rowspan="1" colspan="1">3</td><td rowspan="1" colspan="1">-</td></tr><tr><td rowspan="1" colspan="1"><tp:taxon-name>Starksia lepicoelia</tp:taxon-name></td><td rowspan="1" colspan="1">-</td><td rowspan="1" colspan="1">-</td><td rowspan="1" colspan="1">18*</td><td rowspan="1" colspan="1">1</td><td rowspan="1" colspan="1">9</td><td rowspan="1" colspan="1">8</td><td rowspan="1" colspan="1">-</td><td rowspan="1" colspan="1">-</td><td rowspan="1" colspan="1">14</td><td rowspan="1" colspan="1">2</td><td rowspan="1" colspan="1">-</td><td rowspan="1" colspan="1">2</td><td rowspan="1" colspan="1">15</td><td rowspan="1" colspan="1">1</td></tr><tr><td rowspan="1" colspan="1"><tp:taxon-name>Starksia williamsi</tp:taxon-name></td><td rowspan="1" colspan="1">2</td><td rowspan="1" colspan="1">1</td><td rowspan="1" colspan="1">10*</td><td rowspan="1" colspan="1">-</td><td rowspan="1" colspan="1">7</td><td rowspan="1" colspan="1">7*</td><td rowspan="1" colspan="1">-</td><td rowspan="1" colspan="1">-</td><td rowspan="1" colspan="1">13</td><td rowspan="1" colspan="1">1*</td><td rowspan="1" colspan="1">1</td><td rowspan="1" colspan="1">12*</td><td rowspan="1" colspan="1">-</td><td rowspan="1" colspan="1">-</td></tr><tr><td rowspan="1" colspan="1"><tp:taxon-name>Starksia robertsoni</tp:taxon-name></td><td rowspan="1" colspan="1">-</td><td rowspan="1" colspan="1">-</td><td rowspan="1" colspan="1">6*</td><td rowspan="1" colspan="1">1</td><td rowspan="1" colspan="1">4*</td><td rowspan="1" colspan="1">3</td><td rowspan="1" colspan="1">1*</td><td rowspan="1" colspan="1">-</td><td rowspan="1" colspan="1">4</td><td rowspan="1" colspan="1">2</td><td rowspan="1" colspan="1">2*</td><td rowspan="1" colspan="1">6</td><td rowspan="1" colspan="1">-</td><td rowspan="1" colspan="1">-</td></tr><tr><td rowspan="1" colspan="1"/><td rowspan="1" colspan="7"><italic>Total Dorsal Elements + Anal Soft Rays + Vertebrae</italic></td><td rowspan="1" colspan="1"/><td rowspan="1" colspan="1"/><td rowspan="1" colspan="1"/><td rowspan="1" colspan="1"/><td rowspan="1" colspan="1"/><td rowspan="1" colspan="1"/><td rowspan="1" colspan="1"/></tr><tr><td rowspan="1" colspan="1"/><td rowspan="1" colspan="1">73</td><td rowspan="1" colspan="1">74</td><td rowspan="1" colspan="1">75</td><td rowspan="1" colspan="1">76</td><td rowspan="1" colspan="1">77</td><td rowspan="1" colspan="1">78</td><td rowspan="1" colspan="1">79</td><td rowspan="1" colspan="1"/><td rowspan="1" colspan="1"/><td rowspan="1" colspan="1"/><td rowspan="1" colspan="1"/><td rowspan="1" colspan="1"/><td rowspan="1" colspan="1"/><td rowspan="1" colspan="1"/></tr><tr><td rowspan="1" colspan="1"><tp:taxon-name>Starksia weigti</tp:taxon-name></td><td rowspan="1" colspan="1">-</td><td rowspan="1" colspan="1">1</td><td rowspan="1" colspan="1">5*</td><td rowspan="1" colspan="1">2</td><td rowspan="1" colspan="1">3</td><td rowspan="1" colspan="1">3</td><td rowspan="1" colspan="1">-</td><td rowspan="1" colspan="1"/><td rowspan="1" colspan="1"/><td rowspan="1" colspan="1"/><td rowspan="1" colspan="1"/><td rowspan="1" colspan="1"/><td rowspan="1" colspan="1"/><td rowspan="1" colspan="1"/></tr><tr><td rowspan="1" colspan="1"><tp:taxon-name>Starksia lepicoelia</tp:taxon-name></td><td rowspan="1" colspan="1">-</td><td rowspan="1" colspan="1">-</td><td rowspan="1" colspan="1">-</td><td rowspan="1" colspan="1">2</td><td rowspan="1" colspan="1">1</td><td rowspan="1" colspan="1">11</td><td rowspan="1" colspan="1">2</td><td rowspan="1" colspan="1"/><td rowspan="1" colspan="1"/><td rowspan="1" colspan="1"/><td rowspan="1" colspan="1"/><td rowspan="1" colspan="1"/><td rowspan="1" colspan="1"/><td rowspan="1" colspan="1"/></tr><tr><td rowspan="1" colspan="1"><tp:taxon-name>Starksia williamsi</tp:taxon-name></td><td rowspan="1" colspan="1">-</td><td rowspan="1" colspan="1">1</td><td rowspan="1" colspan="1">10*</td><td rowspan="1" colspan="1">2</td><td rowspan="1" colspan="1">-</td><td rowspan="1" colspan="1">-</td><td rowspan="1" colspan="1">-</td><td rowspan="1" colspan="1"/><td rowspan="1" colspan="1"/><td rowspan="1" colspan="1"/><td rowspan="1" colspan="1"/><td rowspan="1" colspan="1"/><td rowspan="1" colspan="1"/><td rowspan="1" colspan="1"/></tr><tr><td rowspan="1" colspan="1"><tp:taxon-name>Starksia robertsoni</tp:taxon-name></td><td rowspan="1" colspan="1">1</td><td rowspan="1" colspan="1">2*</td><td rowspan="1" colspan="1">4</td><td rowspan="1" colspan="1">1</td><td rowspan="1" colspan="1">-</td><td rowspan="1" colspan="1">-</td><td rowspan="1" colspan="1">-</td><td rowspan="1" colspan="1"/><td rowspan="1" colspan="1"/><td rowspan="1" colspan="1"/><td rowspan="1" colspan="1"/><td rowspan="1" colspan="1"/><td rowspan="1" colspan="1"/><td rowspan="1" colspan="1"/></tr></tbody></table><table-wrap-foot><fn><p>* Indicates count of holotype</p></fn><fn><p>1 <xref ref-type="bibr" rid="B4">Böhlke and Springer (1961)</xref> did not provide counts of procurrent caudal rays or vertebrae for the holotype of <tp:taxon-name>Starksia lepicoelia</tp:taxon-name></p></fn></table-wrap-foot></table-wrap></tp:treatment-sec><ref-list><ref id="B4"><mixed-citation xmlns:xlink="http://www.w3.org/1999/xlink" xlink:type="simple"><person-group><name name-style="western"><surname>Böhlke</surname><given-names>JE</given-names></name><name name-style="western"><surname>Springer</surname><given-names>VG</given-names></name></person-group> (<year>1961</year>)<article-title> A Review of the Atlantic Species of the Clinid Fish Genus Starksia.</article-title><source>Proceedings of the Academy of Natural Sciences of Philadelphia</source><volume>113</volume>:<fpage>29</fpage>-<lpage>30</lpage>.</mixed-citation></ref></ref-list></tp:taxon-treatment>
