# Supplementary material for: Seven new species within western Atlantic Starksia atlantica, S. lepicoelia, and S. sluiteri (Teleostei, Labrisomidae), with comments on congruence of DNA barcodes and species
Source: Zookeys. 2011 Feb 3;(79):21–72. doi: 10.3897/zookeys.79.1045 (PMC3088046; doi:10.3897/zookeys.79.1045)
Supplement: XML Treatment for Sarksia langi [file zookeys.79.1045-treatment8.xml]

<!DOCTYPE tp:taxon-treatment
  PUBLIC "-//TaxonX//DTD Taxonomic Treatment Publishing DTD v0 20100105//EN" "tax-treatment-NSO.dtd">
<tp:taxon-treatment xmlns:tp="http://www.plazi.org/taxpub"><tp:treatment-meta><mixed-citation publication-type="journal"><person-group><name><surname>Baldwin</surname><given-names>Carole C.</given-names></name><name><surname>Castillo</surname><given-names>Cristina I.</given-names></name><name><surname>Weigt</surname><given-names>Lee A.</given-names></name><name><surname>Benjamin C.</surname><given-names>Victor</given-names></name></person-group><article-title>Seven new species within western Atlantic <italic>Starksia atlantica</italic>, <italic>S. lepicoelia</italic>, and <italic>S. sluiteri</italic> (Teleostei, Labrisomidae), with comments on congruence of DNA barcodes and species</article-title><source>Zookeys</source><day>3</day><month>2</month><year>2011</year><volume>2011</volume><issue>79</issue><fpage>21</fpage><lpage>72</lpage><pub-id pub-id-type="doi">10.3897/zookeys.79.1045</pub-id></mixed-citation></tp:treatment-meta><tp:nomenclature><tp:taxon-name>
                        <tp:taxon-name-part taxon-name-part-type="genus">Sarksia</tp:taxon-name-part>
                        <tp:taxon-name-part taxon-name-part-type="species">langi</tp:taxon-name-part>
                    <object-id xmlns:xlink="http://www.w3.org/1999/xlink" xlink:type="simple">urn:lsid:zoobank.org:act:3C78FE0F-BFD6-4F14-9E91-4DD3825A67AE</object-id>
                    </tp:taxon-name><tp:taxon-authority>Baldwin &amp; Castillo</tp:taxon-authority><tp:taxon-status xmlns:xlink="http://www.w3.org/1999/xlink" xlink:type="simple">sp. n.</tp:taxon-status><xref ref-type="fig" rid="F13">Figs 13</xref><xref ref-type="fig" rid="F14"/><xref ref-type="fig" rid="F15">15</xref><xref ref-type="table" rid="T3">Table 3</xref></tp:nomenclature><tp:treatment-sec sec-type="Type Locality"><title>Type Locality:</title><p>Belize, Central America</p></tp:treatment-sec><tp:treatment-sec sec-type="Holotype"><title>Holotype.</title><p>USNM 398927, female, 17.0 mm SL (not a DNA voucher), sta. CB08-19, inside and outside of Curlew Reef, Belize, 0–3 m, 21 May 2008, C. Baldwin and Z. Foltz.</p></tp:treatment-sec><tp:treatment-sec sec-type="Paratypes"><title>Paratypes.</title><p>USNM 398928, BLZ 8062, female, 17.0 mm SL, sta. CB08-5, patch reef at south end of Carrie Bow Cay, Belize, 0–3 m, 16 May 2008 (posterior portion of body removed for DNA tissue sample). USNM 398929, BLZ 8131, female, 16.0 mm SL, sta. CB08-11, coral heads on sand bottom, Glover’s Reef, Belize<!--PageBreak-->, 0–3 m, 16°43'08.4"N, 87°53'13.1"W, 18 May 2008 (posterior portion of body removed for DNA tissue sample); USNM 398930, BLZ 8216, female, 11.5 mm SL, sta. CB08-20, south end of Carrie Bow Cay, Belize, 0–3 m, 21 May 2008 (posterior portion of body destroyed for DNA tissue sample); USNM 398931, BLZ 8266, male, 18.0 mm SL, sta. CB08-27, south end of Carrie Bow Cay, 0- m, 23 May 2008 (posterior portion of body removed for DNA tissue sample); USNM 349080, male, 18.0 mm SL (not a DNA voucher), reef crest in front of Carrie Bow Cay, Belize, 16 July 1991; USNM 399917, HON 050, male, 16.3mm SL, Utila, Bay Islands, Honduras, 3 Jul 2008.</p></tp:treatment-sec><tp:treatment-sec sec-type="Additional Material"><title>Additional Material.</title><p>Belize: USNM 317476, 1 specimen (not a DNA voucher). Colombia (Cayos del Este): UF 223370, 5 (not DNA vouchers)—counts made from 1 male and 1 female, both 16.0 mm SL included in <xref ref-type="table" rid="T3">Table 3</xref>. Colombia (Isla Providencia): MZUSP 107860, 1 (not a DNA voucher). Panama (San Blas Islands): USNM 399918, PAN 018.</p></tp:treatment-sec><tp:treatment-sec sec-type="Diagnosis"><title>Diagnosis.</title><p>A species of <tp:taxon-name>Starksia</tp:taxon-name> distinguished by the following combination of characters: orbital cirrus present; two rows of prominent, very dark blotches on side of body, at least some of those in lower row vertically elongate to oval, rarely round; males with dark, fat, crescent-shaped marking on cheek and without dark blotch on anterior portion of spinous dorsal fin; females with scattered dark spots on lower half of head and on pectoral-fin base; first anal-fin spine in males two-thirds to three-quarters length of male genital papilla; belly naked.</p><!--PageBreak--></tp:treatment-sec><tp:treatment-sec sec-type="Description"><title>Description.</title><p>See <xref ref-type="table" rid="T3">Table 3</xref>. Dorsal spines XIX–XX, rarely XX (XIX); segmented dorsal rays 7–8 (7); total dorsal elements bimodal at 26–27 (26); anal spines II; segmented anal rays 15–16, rarely 16 (15); dorsal segmented caudal-fin rays 7; ventral segmented caudal-fin rays 6; dorsal procurrent caudal-fin rays 5–6 (5); ventral procurrent caudal-fin rays 5; segmented pelvic-fin rays 2; pectoral-fin rays 13; vertebrae 10+21=31,10+22=32, or 11+21=32 (10+21=31); infraorbital pore arrangement variable—unpaired (condition in holotype), one pair at 3 o’clock, or two pairs (3 and 4 o’clock); orbital, nape, and anterior-nostril cirri present; belly and pectoral-fin base completely naked.</p><fig id="F13" position="float" orientation="portrait"><label>Figure 13.</label><caption><p>Male and female color patterns of <tp:taxon-name>Starksia langi</tp:taxon-name>:<bold>A</bold> USNM 398931, paratype, BLZ 8266, 18.0 mm SL, male <bold>B</bold> USNM 398929, paratype, BLZ 8131, 16.0 mm SL, female <bold>C–E</bold> Diagnostic features of preserved <tp:taxon-name>Starksia langi</tp:taxon-name> –(<bold>C</bold> and <bold>D</bold>) USNM 398931, paratype, BLZ 8266, male, 18.0 mm SL, note dark marking on cheek and absence of dark blotch in anterior portion of spinous dorsal fin <bold>E</bold> USNM 398928, paratype, BLZ 8062, female, 17.0 mm SL, note small dark spots on head. Photographs by Carole Baldwin, Cristina Castillo, and Donald Griswold.</p></caption><graphic xmlns:xlink="http://www.w3.org/1999/xlink" xlink:href="ZooKeys-079-021-g013.jpg" position="float" orientation="portrait" xlink:type="simple"/></fig><p>Specimens examined ranging from 9.0–19.0 mm SL; HL 29–33% SL (29%); length of male genital papilla 19–22% SL; papilla adhered to first anal-fin spine and extending well beyond it, spine two-thirds to three-quarters length of papilla.</p></tp:treatment-sec><tp:treatment-sec sec-type="Pigment"><title>Pigment.</title><p>Head and body pale orange; posterior margins of most body scales covered with yellow or orange chromatophores mixed with melanophores, resulting in background pattern of chain-link or diamond-shaped markings. Two rows of dark markings on trunk: dorsal row with 9 roughly circular blotches that extend onto bases of dorsal-fin elements (another dark blotch on nape in line with this row of markings); ventral row with 6–7 blotches along middle of trunk, at least some vertically elongate to oval in shape; blotches generally not round, although one or more within row may be roughly so. Females with small dark spots on cheek, operculum, branchiostegals, lower jaw, gular, and pectoral-fin base; spots smaller than pupil (several would fit in pupil) but much larger than tiny dark dots that pepper most of head and trunk; males with dark, fat, crescent-shaped marking on cheek; orange chromatophores associated with head markings in both sexes. Both males and females lacking dark blotch of pigment on anterior portion of spinous-dorsal fin. Prominent orange markings present on bases of dorsal-fin elements above dark blotches along dorsal portion of trunk; where dark blotches extend onto bases of two dorsal-fin elements, orange markings distinctively paired; other orange pigment including chromatophores on top of head, around eye, on nasal cirrus, and on tips of pectoral-, dorsal-, caudal-, and anal-fin rays; those on pectoral fin bright orange.</p></tp:treatment-sec><tp:treatment-sec sec-type="Color in preservative"><title>Color in preservative.</title><p>Diagnostic dark blotches on trunk present as described above; diagnostic small dark spots on head in females and large blotch on cheek in males also distinctive in preserved specimens; body overall tan to dark tan. Males with uniform scattering of spots on lips and rest of head and pectoral-fin base; dorsal, caudal, anal, and pectoral rays dusky -- i.e., with pigment on membranes between fin rays. Females with dark spots on lips, chin, snout, circumorbitals, and pectoral-fin base; top of head and nape densely covered with melanophores; dorsal, caudal, anal, and pectoral rays edged in dark spots, but little or no pigment on membranes between fin rays. Dark blotches on dorsal portion of trunk extending onto dorsal-fin rays in both sexes; belly pale to lightly pigmented; pelvic fin clear.</p></tp:treatment-sec><tp:treatment-sec sec-type="Etymology"><title>Etymology.</title><p>Named in honor of Michael A. Lang, Director of the Smithsonian Marine Science Network (MSN) and Smithsonian Science Diving Program, in gratitude for the support MSN has provided for our Caribbean fish diversity studies and in recognition of the contributions Michael has made to science diving.</p><!--PageBreak--></tp:treatment-sec><tp:treatment-sec sec-type="Distribution"><title>Distribution.</title><p>Known from Belize, “Colombia,” Honduras, and Panama (see “Remarks” below).</p></tp:treatment-sec><tp:treatment-sec sec-type="Remarks"><title>Remarks.</title><p>A tissue sample from a single specimen off Honduras (HON 050 on tree in <xref ref-type="fig" rid="F1">Fig. 1</xref>) produced a COl sequence very similar to those of our Belize specimens, and one from Panama (PAN 018) is approximately 1% different. The Honduras specimen (<xref ref-type="fig" rid="F14">Fig. 14A</xref>) has the diagnostic pigment on the cheek of male <tp:taxon-name>Starksia langi</tp:taxon-name>, and the Panama specimen (<xref ref-type="fig" rid="F14">Fig. 14B</xref>) has the diagnostic small dark dots of female <tp:taxon-name>Starksia langi</tp:taxon-name>. We recognize the Honduras and Panama specimens as <tp:taxon-name>Starksia langi</tp:taxon-name>.</p><fig id="F14" position="float" orientation="portrait"><label>Figure 14.</label><caption><p><tp:taxon-name>Starksia langi</tp:taxon-name>. <bold>A</bold> Male from Honduras, USNM 399917, HON 050, paratype, 16.3 mm SL (right side, reversed) <bold>B</bold> Femalefrom Panama (Atlantic), USNM 399918, PAN 018, 14.5 mm SL <bold>C</bold> Male from Isla Providencia, Colombia, MZUSP 107860, 16 mm SL. Photographs by Carole Baldwin.</p></caption><graphic xmlns:xlink="http://www.w3.org/1999/xlink" xlink:href="ZooKeys-079-021-g014.jpg" position="float" orientation="portrait" xlink:type="simple"/></fig><p>We lack tissue samples of Colombian specimens, but the five specimens in UF 223370 from Cayos del Este (San Andrés) and a 16-mm SL specimen from Isla Providencia (<xref ref-type="fig" rid="F14">Fig. 14C</xref>) appear to have the vertically elongate pigment blotches on the trunk diagnostic of <tp:taxon-name>Starksia langi</tp:taxon-name>. Pigment is somewhat faded in the UF specimens, but the 16-mm SL female in the lot has dark spots on the head as in female <tp:taxon-name>Starksia langi</tp:taxon-name>. Although we include “Colombia” in the distribution list of this species above, we note that the Colombian specimens are from the Archipelago of San Andrés, Providencia, and Santa Catalina, a group of islands nearly 800 km from Colombia but only 220 km from Nicaragua. We have no material from continental Colombia, but <tp:taxon-name>Starksia sluiteri</tp:taxon-name> replaces <tp:taxon-name>Starksia langi</tp:taxon-name> off Venezuela.</p></tp:treatment-sec><tp:treatment-sec><!--Section generated to contain objects referenced in tp:taxon-treatment.--><fig id="F15" position="float" orientation="portrait"><label>Figure 15.</label><caption><p>Comparisons among species of the <tp:taxon-name>Starksia sluiteri</tp:taxon-name> complex and <tp:taxon-name>Starksia fasciata</tp:taxon-name>. <tp:taxon-name>Starksia greenfieldi</tp:taxon-name>, left to right: USNM 398921, paratype, TOB 9275, 17.0 mm SL; USNM 398922, paratype, TOB 9282, 19.0 mm SL; USNM, 320832, holotype, 19.0 mm SL; USNM 320829, paratype, 22.0 mm SL. <tp:taxon-name>Starksia langi</tp:taxon-name>: USNM 398931, BLZ 8266, 18.0 mm SL; USNM 398928, BLZ 8062, 17.0 mm SL; USNM 349080, paratype, 18.0 mm SL; USNM 398927, holotype, 17.0 mm SL. <tp:taxon-name>Starksia sluiteri</tp:taxon-name>: USNM 399626, CUR8271, 16.5 mm SL; USNM 399624, CUR8226, 18.5 mm SL; USNM 195750, 16.9 mm SL. <tp:taxon-name>Starksia fasciata</tp:taxon-name>:USNM 399681, TCI 9204, 14.0 mm SL; USNM 399683, TCI 9349, 18.0 mm SL. Juveniles/small adults: <tp:taxon-name>Starksia greenfieldi</tp:taxon-name>, USNM 398925, TOB 9213; <tp:taxon-name>Starksia langi</tp:taxon-name>, USNM 398930, paratype, BLZ 8216; <tp:taxon-name>Starksia sluiteri</tp:taxon-name>, USNM 399625, CUR 8227. Photographs by Carole Baldwin, Cristina Castillo, Donald Griswold, and Jeffrey Williams.</p></caption><graphic xmlns:xlink="http://www.w3.org/1999/xlink" xlink:href="ZooKeys-079-021-g015.jpg" position="float" orientation="portrait" xlink:type="simple"/></fig><table-wrap id="T3" position="float" orientation="portrait"><label>Table 3.</label><caption><p>Frequency distributions of counts among species of the <tp:taxon-name>Starksia sluiteri</tp:taxon-name> complex1.</p></caption><table><tbody><tr><td rowspan="1" colspan="1"/><td rowspan="1" colspan="3"><italic>Dorsal Spines</italic></td><td rowspan="1" colspan="3"><italic>Dorsal Soft Rays</italic></td><td rowspan="1" colspan="3"><italic>Total Dorsal</italic></td><td rowspan="1" colspan="3"><italic>Anal Soft Rays</italic></td></tr><tr><td rowspan="1" colspan="1"/><td rowspan="1" colspan="1">XVIII</td><td rowspan="1" colspan="1">XIX</td><td rowspan="1" colspan="1">XX</td><td rowspan="1" colspan="1">7</td><td rowspan="1" colspan="1">8</td><td rowspan="1" colspan="1">9</td><td rowspan="1" colspan="1">26</td><td rowspan="1" colspan="1">27</td><td rowspan="1" colspan="1">28</td><td rowspan="1" colspan="1">15</td><td rowspan="1" colspan="1">16</td><td rowspan="1" colspan="1">17</td></tr><tr><td rowspan="1" colspan="1"><tp:taxon-name>Starksia greenfieldi</tp:taxon-name></td><td rowspan="1" colspan="1">7</td><td rowspan="1" colspan="1">14*</td><td rowspan="1" colspan="1">1</td><td rowspan="1" colspan="1">5*</td><td rowspan="1" colspan="1">12</td><td rowspan="1" colspan="1">5</td><td rowspan="1" colspan="1">6*</td><td rowspan="1" colspan="1">15</td><td rowspan="1" colspan="1">1</td><td rowspan="1" colspan="1">6*</td><td rowspan="1" colspan="1">16</td><td rowspan="1" colspan="1">-</td></tr><tr><td rowspan="1" colspan="1"><tp:taxon-name>Starksia langi</tp:taxon-name></td><td rowspan="1" colspan="1">-</td><td rowspan="1" colspan="1">10*</td><td rowspan="1" colspan="1">1</td><td rowspan="1" colspan="1">6*</td><td rowspan="1" colspan="1">4</td><td rowspan="1" colspan="1">-</td><td rowspan="1" colspan="1">5*</td><td rowspan="1" colspan="1">5</td><td rowspan="1" colspan="1">-</td><td rowspan="1" colspan="1">7*</td><td rowspan="1" colspan="1">1</td><td rowspan="1" colspan="1">-</td></tr><tr><td rowspan="1" colspan="1"><tp:taxon-name>Starksia sluiteri</tp:taxon-name></td><td rowspan="1" colspan="1">-</td><td rowspan="1" colspan="1">5</td><td rowspan="1" colspan="1">1*</td><td rowspan="1" colspan="1">2*</td><td rowspan="1" colspan="1">3</td><td rowspan="1" colspan="1">1</td><td rowspan="1" colspan="1">1</td><td rowspan="1" colspan="1">4*</td><td rowspan="1" colspan="1">1</td><td rowspan="1" colspan="1">2</td><td rowspan="1" colspan="1">1</td><td rowspan="1" colspan="1">1*</td></tr><tr><td rowspan="1" colspan="1"/><td rowspan="1" colspan="3"><italic>Pectoral Rays</italic></td><td rowspan="1" colspan="2"><italic>Dorsal Procurrent Caudal Rays</italic></td><td rowspan="1" colspan="2"><italic>Ventral Procurrent Caudal Rays</italic></td><td rowspan="1" colspan="3"><italic>Vertebrae</italic></td><td rowspan="1" colspan="1"/><td rowspan="1" colspan="1"/></tr><tr><td rowspan="1" colspan="1"/><td rowspan="1" colspan="1">12</td><td rowspan="1" colspan="1">13</td><td rowspan="1" colspan="1">14</td><td rowspan="1" colspan="1">5</td><td rowspan="1" colspan="1">6</td><td rowspan="1" colspan="1">5</td><td rowspan="1" colspan="1">6</td><td rowspan="1" colspan="1">31</td><td rowspan="1" colspan="1">32</td><td rowspan="1" colspan="1">33</td><td rowspan="1" colspan="1"/><td rowspan="1" colspan="1"/></tr><tr><td rowspan="1" colspan="1"><tp:taxon-name>Starksia greenfieldi</tp:taxon-name></td><td rowspan="1" colspan="1">-</td><td rowspan="1" colspan="1">24*</td><td rowspan="1" colspan="1">1</td><td rowspan="1" colspan="1">8*</td><td rowspan="1" colspan="1">10</td><td rowspan="1" colspan="1">16*</td><td rowspan="1" colspan="1">1</td><td rowspan="1" colspan="1">1</td><td rowspan="1" colspan="1">11*</td><td rowspan="1" colspan="1">2</td><td rowspan="1" colspan="1"/><td rowspan="1" colspan="1"/></tr><tr><td rowspan="1" colspan="1"><tp:taxon-name>Starksia langi</tp:taxon-name></td><td rowspan="1" colspan="1">-</td><td rowspan="1" colspan="1">12*</td><td rowspan="1" colspan="1">-</td><td rowspan="1" colspan="1">3*</td><td rowspan="1" colspan="1">4</td><td rowspan="1" colspan="1">6*</td><td rowspan="1" colspan="1">-</td><td rowspan="1" colspan="1">4*</td><td rowspan="1" colspan="1">3</td><td rowspan="1" colspan="1">-</td><td rowspan="1" colspan="1"/><td rowspan="1" colspan="1"/></tr><tr><td rowspan="1" colspan="1"><tp:taxon-name>Starksia sluiteri</tp:taxon-name></td><td rowspan="1" colspan="1">1</td><td rowspan="1" colspan="1">4</td><td rowspan="1" colspan="1">-</td><td rowspan="1" colspan="1">1</td><td rowspan="1" colspan="1">-</td><td rowspan="1" colspan="1">1</td><td rowspan="1" colspan="1">-</td><td rowspan="1" colspan="1">-</td><td rowspan="1" colspan="1">2</td><td rowspan="1" colspan="1">-</td><td rowspan="1" colspan="1"/><td rowspan="1" colspan="1"/></tr></tbody></table><table-wrap-foot><fn><p>* Indicates count of holotype</p></fn><fn><p>1 <xref ref-type="bibr" rid="B17">Metzelaar (1919)</xref> did not provide counts of pectoral-fin rays or vertebrae for the holotype of <tp:taxon-name>Starksia sluiteri</tp:taxon-name></p></fn></table-wrap-foot></table-wrap><fig id="F1" position="float" orientation="portrait"><label>Figure 1.</label><caption><p>Neighbor-joining tree derived from cytochrome <italic>c</italic> oxidase I sequences showing genetically distinct lineages of western Atlantic <tp:taxon-name>Starksia</tp:taxon-name>.</p></caption><graphic xmlns:xlink="http://www.w3.org/1999/xlink" xlink:href="ZooKeys-079-021-g001.jpg" position="float" orientation="portrait" xlink:type="simple"/></fig></tp:treatment-sec><ref-list><ref id="B17"><mixed-citation xmlns:xlink="http://www.w3.org/1999/xlink" xlink:type="simple"><person-group><name name-style="western"><surname>Metzelaar</surname><given-names>J</given-names></name></person-group> (<year>1919</year>)<source> Report on the Fishes collected by Dr. J. Boeke in the Dutch West Indies 1904–1905, with comparative notes on marine fishes of tropical West Africa</source>. <publisher-name>F.J. Belanfante</publisher-name>, <publisher-loc>’s-Gravenhage</publisher-loc>, <fpage>1</fpage>–<lpage>314</lpage> pp.</mixed-citation></ref></ref-list></tp:taxon-treatment>
